# Supplementary material for: The Expanding Phenotype of ZTTK Syndrome Due to the Heterozygous Variant of SON Gene Focusing on Liver Involvement: Patient Report and Literature Review
Source: Genes (Basel). 2023 Mar 17;14(3):739. doi: 10.3390/genes14030739 (PMC10048019; doi:10.3390/genes14030739)
Supplement: Supplementary file 1 [file genes-14-00739-s001.zip]

Archive with 1 entries (1 files):
- genes-2246700-supplementary.pdf
